# Supplementary material for: High Rate of Mutation and Efficient Removal by Selection of Structural Variants From Natural Populations of Caenorhabditis Elegans
Source: Genome Biol Evol. 2026 Jun 24;18(7):evag145. doi: 10.1093/gbe/evag145 (PMC13322394; doi:10.1093/gbe/evag145)
Supplement: evag145_Supplementary_Data [file evag145_supplementary_data.zip]

Archive with 4 entries (4 files):
- Supplementary Figures S1 - S7.docx
- Supplementary Methods and Discussion.docx
- Supplementary Sequence S1.docx
- Supplementary Tables S1 - S11.xlsx
